# Supplementary material for: Establishing Babesia bovis-Free Tick Colony Following Treatment of the Host with Diminazene Aceturate (Berenil)
Source: Pathogens. 2021 May 3;10(5):554. doi: 10.3390/pathogens10050554 (PMC8147767; doi:10.3390/pathogens10050554)
Supplement: Supplementary file 1 [file pathogens-10-00554-s001.zip]

Archive with 2 entries (2 files):
- S1.png
- S2.png
